# Supplementary material for: FOCS: a novel method for analyzing enhancer and gene activity patterns infers an extensive enhancer–promoter map
Source: Genome Biol. 2018 May 1;19:56. doi: 10.1186/s13059-018-1432-2 (PMC5930446; doi:10.1186/s13059-018-1432-2)
Supplement: Supplementary file 2 — Table S4 GO enrichment analyses. (XLSX 29 kb) [file 13059_2018_1432_MOESM2_ESM.xlsx]

## Sheet: GO_results.bins_1-3
GO.ID	Term	Annotated	Significant	Expected	apply(l, 2, format.FUN, dig = 2, eps = 1e-30)
GO:0006996	organelle organization	2892	2584	2521.97	2.5e-05

## Sheet: GO_results.bins_4-10
GO.ID	Term	Annotated	Significant	Expected	classicFisher	qval
GO:0022610	biological adhesion	905	187	115.79	2.7e-12	1.02944e-08
GO:0007155	cell adhesion	902	186	115.41	3.7e-12	1.02944e-08
GO:0001816	cytokine production	463	107	59.24	3.1e-10	5.67099e-07
GO:0044707	single-multicellular organism process	4010	616	513.08	8.4e-10	1.16546e-06
GO:0001817	regulation of cytokine production	413	96	52.84	1.9e-09	2.10805e-06
GO:0023052	signaling	3946	601	504.89	8.3e-09	6.67894e-06
GO:0007154	cell communication	3954	602	505.91	8.4e-09	6.67894e-06
GO:0044700	single organism signaling	3936	599	503.61	1e-08	7.1999e-06
GO:0007165	signal transduction	3626	557	463.94	1.3e-08	8.2576e-06
GO:0007166	cell surface receptor signaling pathway	1830	306	234.15	5.4e-08	2.99547e-05
GO:0032501	multicellular organismal process	4312	643	551.72	6.3e-08	3.18966e-05
GO:0051239	regulation of multicellular organismal p...	1855	308	237.35	1e-07	4.59755e-05
GO:0048583	regulation of response to stimulus	2593	410	331.77	1.5e-07	6.19817e-05
GO:0001819	positive regulation of cytokine producti...	271	65	34.67	2.5e-07	9.78577e-05
GO:0050896	response to stimulus	5367	774	686.71	3.3e-07	0.000121751
GO:0098609	cell-cell adhesion	519	106	66.41	3.9e-07	0.000133702
GO:0007186	G-protein coupled receptor signaling pat...	381	83	48.75	4.9e-07	0.000158151
GO:0051240	positive regulation of multicellular org...	1022	182	130.76	8.4e-07	0.000258941
GO:0007159	leukocyte cell-cell adhesion	236	57	30.2	1.1e-06	0.000296449
GO:0006954	inflammatory response	388	83	49.64	1.1e-06	0.000296449
GO:0006952	defense response	875	159	111.96	1.3e-06	0.000348656
GO:0023051	regulation of signaling	2259	356	289.04	2.1e-06	0.000525035
GO:0032101	regulation of response to external stimu...	445	91	56.94	2.5e-06	0.000598006
GO:1903037	regulation of leukocyte cell-cell adhesi...	214	52	27.38	2.6e-06	0.000598006
GO:0051716	cellular response to stimulus	4494	654	575.01	2.7e-06	0.000604511
GO:0050863	regulation of T cell activation	204	50	26.1	3.1e-06	0.000657448
GO:0048513	animal organ development	2169	342	277.52	3.5e-06	0.000708458
GO:0010646	regulation of cell communication	2223	349	284.43	4e-06	0.000792906
GO:0050789	regulation of biological process	7207	995	922.13	4.9e-06	0.000944276
GO:0009966	regulation of signal transduction	2041	323	261.14	5.2e-06	0.000957104
GO:0022407	regulation of cell-cell adhesion	266	60	34.03	6e-06	0.00107438
GO:0002250	adaptive immune response	209	50	26.74	6.4e-06	0.00111365
GO:0001503	ossification	280	62	35.83	7.9e-06	0.00132984
GO:0002573	myeloid leukocyte differentiation	134	36	17.15	8.4e-06	0.00137335
GO:0002521	leukocyte differentiation	329	70	42.1	9.1e-06	0.00143664
GO:0044699	single-organism process	8538	1153	1092.43	1.1e-05	0.00168247
GO:0048584	positive regulation of response to stimu...	1425	234	182.33	1.2e-05	0.00176502
GO:0016477	cell migration	902	158	115.41	1.3e-05	0.00184762
GO:0002376	immune system process	1797	286	229.93	1.4e-05	0.00195515
GO:0042127	regulation of cell proliferation	1090	185	139.46	1.6e-05	0.00221488
GO:0065007	biological regulation	7602	1039	972.67	1.7e-05	0.00223514
GO:0009605	response to external stimulus	1313	217	168	1.7e-05	0.00223514
GO:0016337	single organismal cell-cell adhesion	410	82	52.46	1.9e-05	0.00240079
GO:0022409	positive regulation of cell-cell adhesio...	166	41	21.24	1.9e-05	0.00241762
GO:0048518	positive regulation of biological proces...	3766	551	481.86	2e-05	0.00249919
GO:0031294	lymphocyte costimulation	54	19	6.91	2.1e-05	0.00249919
GO:0009888	tissue development	1248	207	159.68	2.2e-05	0.00251125
GO:0044057	regulation of system process	307	65	39.28	2.2e-05	0.00251125
GO:0002709	regulation of T cell mediated immunity	37	15	4.73	2.2e-05	0.00251125
GO:0030155	regulation of cell adhesion	463	90	59.24	2.3e-05	0.00258617
GO:0098602	single organism cell adhesion	457	89	58.47	2.4e-05	0.00258617
GO:0048870	cell motility	981	168	125.52	2.5e-05	0.00258617
GO:0051674	localization of cell	981	168	125.52	2.5e-05	0.00258617
GO:0040011	locomotion	1137	190	145.48	3.2e-05	0.00326162
GO:0002460	adaptive immune response based on somati...	153	38	19.58	3.4e-05	0.00337646
GO:0032673	regulation of interleukin-4 production	19	10	2.43	3.5e-05	0.00347609
GO:0048731	system development	3016	449	385.9	3.7e-05	0.00362065
GO:0071310	cellular response to organic substance	1628	259	208.3	4.1e-05	0.00387376
GO:0002718	regulation of cytokine production involv...	43	16	5.5	4.2e-05	0.00395163
GO:0031295	T cell costimulation	52	18	6.65	4.4e-05	0.00399919
GO:0032753	positive regulation of interleukin-4 pro...	16	9	2.05	4.4e-05	0.00399919
GO:1902105	regulation of leukocyte differentiation	161	39	20.6	4.8e-05	0.00433054
GO:0002682	regulation of immune system process	878	151	112.34	5.3e-05	0.00466669
GO:0002706	regulation of lymphocyte mediated immuni...	77	23	9.85	6e-05	0.00494518
GO:0032963	collagen metabolic process	77	23	9.85	6e-05	0.00494518
GO:0044259	multicellular organismal macromolecule m...	77	23	9.85	6e-05	0.00494518
GO:0002822	regulation of adaptive immune response b...	82	24	10.49	6e-05	0.00494518
GO:0051249	regulation of lymphocyte activation	268	57	34.29	6.1e-05	0.00498855
GO:0050865	regulation of cell activation	336	68	42.99	6.5e-05	0.00523216
GO:0010033	response to organic substance	2030	313	259.74	6.9e-05	0.00546592
GO:0002820	negative regulation of adaptive immune r...	24	11	3.07	7.3e-05	0.00569208
GO:0002526	acute inflammatory response	73	22	9.34	7.4e-05	0.00569208
GO:0098542	defense response to other organism	252	54	32.24	7.7e-05	0.00583784
GO:0006928	movement of cell or subcellular componen...	1331	215	170.3	8.2e-05	0.00616764
GO:0070887	cellular response to chemical stimulus	1919	297	245.54	8.5e-05	0.00620738
GO:0018212	peptidyl-tyrosine modification	265	56	33.91	8.5e-05	0.00620738
GO:0007275	multicellular organism development	3382	494	432.73	9.6e-05	0.00690782
GO:1903039	positive regulation of leukocyte cell-ce...	149	36	19.06	9.9e-05	0.0069874
GO:0009617	response to bacterium	285	59	36.47	0.0001	0.0069874
GO:0002724	regulation of T cell cytokine production	14	8	1.79	0.0001	0.0069874
GO:0032616	interleukin-13 production	14	8	1.79	0.0001	0.0069874
GO:0032656	regulation of interleukin-13 production	14	8	1.79	0.0001	0.0069874
GO:0002694	regulation of leukocyte activation	310	63	39.66	0.00011	0.00704994
GO:0003008	system process	920	155	117.71	0.00012	0.00802263
GO:0003012	muscle system process	263	55	33.65	0.00013	0.00845046
GO:0018108	peptidyl-tyrosine phosphorylation	263	55	33.65	0.00013	0.00845046
GO:0044236	multicellular organism metabolic process	86	24	11	0.00014	0.00871773
GO:0043367	CD4-positive, alpha-beta T cell differen...	47	16	6.01	0.00014	0.00910688
GO:0002697	regulation of immune effector process	228	49	29.17	0.00015	0.00938359
GO:0048856	anatomical structure development	3678	531	470.6	0.00016	0.00960541
GO:0035710	CD4-positive, alpha-beta T cell activati...	52	17	6.65	0.00016	0.00960541
GO:0002819	regulation of adaptive immune response	92	25	11.77	0.00016	0.00960541
GO:0008283	cell proliferation	1396	222	178.62	0.00017	0.00979752
GO:0050900	leukocyte migration	247	52	31.6	0.00017	0.00979752
GO:0002823	negative regulation of adaptive immune r...	22	10	2.81	0.00017	0.00996522
GO:0019221	cytokine-mediated signaling pathway	385	74	49.26	0.00018	0.0102348
GO:0002761	regulation of myeloid leukocyte differen...	72	21	9.21	0.00018	0.0102348
GO:0002683	negative regulation of immune system pro...	260	54	33.27	0.00018	0.0102348
GO:0050870	positive regulation of T cell activation	142	34	18.17	0.00018	0.0102679
GO:0051480	regulation of cytosolic calcium ion conc...	165	38	21.11	0.00019	0.0103999
GO:0007156	homophilic cell adhesion via plasma memb...	88	24	11.26	0.0002	0.0110603
GO:0030099	myeloid cell differentiation	243	51	31.09	0.00021	0.0111916
GO:0042110	T cell activation	311	62	39.79	0.00021	0.0111916
GO:0046631	alpha-beta T cell activation	83	23	10.62	0.00021	0.0111916
GO:0048585	negative regulation of response to stimu...	1035	170	132.43	0.00022	0.0113906
GO:0071345	cellular response to cytokine stimulus	499	91	63.85	0.00024	0.0123753
GO:0050794	regulation of cellular process	6846	935	875.94	0.00024	0.0124974
GO:0032736	positive regulation of interleukin-13 pr...	12	7	1.54	0.00024	0.0124974
GO:0002720	positive regulation of cytokine producti...	27	11	3.45	0.00027	0.0133738
GO:0032633	interleukin-4 production	23	10	2.94	0.00027	0.0133738
GO:0045428	regulation of nitric oxide biosynthetic ...	40	14	5.12	0.00027	0.0133738
GO:0042107	cytokine metabolic process	69	20	8.83	0.00028	0.0137547
GO:0035637	multicellular organismal signaling	117	29	14.97	0.00029	0.0140077
GO:0060326	cell chemotaxis	151	35	19.32	0.00029	0.0141249
GO:0030574	collagen catabolic process	45	15	5.76	0.0003	0.0145426
GO:0002684	positive regulation of immune system pro...	617	108	78.94	0.00033	0.0156602
GO:0006955	immune response	1192	191	152.52	0.00034	0.0158641
GO:0009607	response to biotic stimulus	524	94	67.05	0.00034	0.0158641
GO:0002367	cytokine production involved in immune r...	55	17	7.04	0.00034	0.0158641
GO:0043207	response to external biotic stimulus	498	90	63.72	0.00035	0.0160526
GO:0051707	response to other organism	498	90	63.72	0.00035	0.0160526
GO:0043062	extracellular structure organization	218	46	27.89	0.00037	0.0166371
GO:0030154	cell differentiation	2505	371	320.51	0.00039	0.0174443
GO:0051174	regulation of phosphorus metabolic proce...	1167	187	149.32	0.00039	0.0174443
GO:0002369	T cell cytokine production	20	9	2.56	0.0004	0.0175784
GO:0030851	granulocyte differentiation	20	9	2.56	0.0004	0.0175784
GO:0006935	chemotaxis	363	69	46.45	0.0004	0.0176253
GO:0019220	regulation of phosphate metabolic proces...	1154	185	147.65	0.00041	0.0177883
GO:0050707	regulation of cytokine secretion	92	24	11.77	0.00042	0.0178872
GO:0046632	alpha-beta T cell differentiation	66	19	8.44	0.00043	0.0183742
GO:0042330	taxis	364	69	46.57	0.00044	0.0184284
GO:0001818	negative regulation of cytokine producti...	160	36	20.47	0.00044	0.0184284
GO:0048869	cellular developmental process	2643	389	338.17	0.00044	0.0184284
GO:0048522	positive regulation of cellular process	3441	495	440.27	0.00046	0.0187882
GO:0046649	lymphocyte activation	436	80	55.79	0.00046	0.0187882
GO:0050663	cytokine secretion	109	27	13.95	0.00046	0.0187882
GO:0002449	lymphocyte mediated immunity	143	33	18.3	0.00047	0.0188127
GO:0043923	positive regulation by host of viral tra...	13	7	1.66	0.00047	0.0188527
GO:0032635	interleukin-6 production	72	20	9.21	0.00051	0.0205016
GO:0045785	positive regulation of cell adhesion	271	54	34.67	0.00053	0.0207764
GO:0042089	cytokine biosynthetic process	67	19	8.57	0.00053	0.0207764
GO:0034097	response to cytokine	571	100	73.06	0.00053	0.0207764
GO:0002456	T cell mediated immunity	57	17	7.29	0.00054	0.0209536
GO:0007204	positive regulation of cytosolic calcium...	150	34	19.19	0.00054	0.0209536
GO:1903706	regulation of hemopoiesis	222	46	28.4	0.00056	0.0213096
GO:0001649	osteoblast differentiation	168	37	21.5	0.00057	0.0216816
GO:0030852	regulation of granulocyte differentiatio...	10	6	1.28	0.00058	0.0216962
GO:0050776	regulation of immune response	566	99	72.42	0.00059	0.0221895
GO:0030198	extracellular matrix organization	217	45	27.77	0.00063	0.0232685
GO:0006809	nitric oxide biosynthetic process	48	15	6.14	0.00066	0.0240383
GO:0044243	multicellular organismal catabolic proce...	48	15	6.14	0.00066	0.0240383
GO:0097756	negative regulation of blood vessel diam...	48	15	6.14	0.00066	0.0240383
GO:0002703	regulation of leukocyte mediated immunit...	106	26	13.56	0.00068	0.0247762
GO:0044767	single-organism developmental process	3898	553	498.75	0.0007	0.0251571
GO:0050777	negative regulation of immune response	79	21	10.11	0.00071	0.025357
GO:0008285	negative regulation of cell proliferatio...	482	86	61.67	0.00072	0.025357
GO:0045165	cell fate commitment	164	36	20.98	0.00072	0.025357
GO:0002698	negative regulation of immune effector p...	74	20	9.47	0.00076	0.026475
GO:0032675	regulation of interleukin-6 production	69	19	8.83	0.00079	0.0275633
GO:0032502	developmental process	3957	560	506.3	0.00081	0.0279862
GO:0072538	T-helper 17 type immune response	14	7	1.79	0.00084	0.0285826
GO:2000738	positive regulation of stem cell differe...	14	7	1.79	0.00084	0.0285826
GO:0030316	osteoclast differentiation	59	17	7.55	0.00084	0.0285838
GO:0050778	positive regulation of immune response	445	80	56.94	0.00086	0.0291648
GO:0001775	cell activation	924	150	118.23	0.00087	0.0292782
GO:0006936	muscle contraction	202	42	25.85	0.00088	0.0295062
GO:0002707	negative regulation of lymphocyte mediat...	22	9	2.81	0.00093	0.0305359
GO:0051602	response to electrical stimulus	22	9	2.81	0.00093	0.0305359
GO:0006953	acute-phase response	18	8	2.3	0.00094	0.0305359
GO:0045907	positive regulation of vasoconstriction	18	8	2.3	0.00094	0.0305359
GO:0048863	stem cell differentiation	131	30	16.76	0.00094	0.0305359
GO:0045087	innate immune response	493	87	63.08	0.00095	0.0305652
GO:0060537	muscle tissue development	259	51	33.14	0.00099	0.0316169
GO:0042742	defense response to bacterium	81	21	10.36	0.00102	0.0322468
GO:1903522	regulation of blood circulation	173	37	22.14	0.00102	0.0322468
GO:0042035	regulation of cytokine biosynthetic proc...	60	17	7.68	0.00104	0.0325204
GO:0042310	vasoconstriction	45	14	5.76	0.00104	0.0325204
GO:0002726	positive regulation of T cell cytokine p...	11	6	1.41	0.00113	0.0349596
GO:0002830	positive regulation of type 2 immune res...	11	6	1.41	0.00113	0.0349596
GO:0051241	negative regulation of multicellular org...	687	115	87.9	0.00119	0.0365438
GO:0022612	gland morphogenesis	93	23	11.9	0.00121	0.0368866
GO:0010573	vascular endothelial growth factor produ...	27	10	3.45	0.00122	0.0368866
GO:0009887	animal organ morphogenesis	722	120	92.38	0.00122	0.0368866
GO:0042592	homeostatic process	1094	173	139.98	0.00123	0.0368866
GO:0010562	positive regulation of phosphorus metabo...	723	120	92.51	0.00128	0.0382563
GO:0045937	positive regulation of phosphate metabol...	723	120	92.51	0.00128	0.0382563
GO:1903426	regulation of reactive oxygen species bi...	51	15	6.53	0.00133	0.0393128
GO:0042092	type 2 immune response	23	9	2.94	0.00136	0.0400533
GO:0031347	regulation of defense response	452	80	57.83	0.00138	0.0403093
GO:0052312	modulation of transcription in other org...	19	8	2.43	0.00144	0.0419835
GO:0061337	cardiac conduction	89	22	11.39	0.00154	0.0443552
GO:0030097	hemopoiesis	521	90	66.66	0.00154	0.0443552
GO:0002237	response to molecule of bacterial origin	220	44	28.15	0.00155	0.0443552
GO:0050852	T cell receptor signaling pathway	135	30	17.27	0.00157	0.0447695
GO:0046209	nitric oxide metabolic process	52	15	6.65	0.00165	0.0468257
GO:0008284	positive regulation of cell proliferatio...	577	98	73.83	0.00169	0.0478899

## Sheet: GO_results.bins_1-4
GO.ID	Term	Annotated	Significant	Expected	classicFisher	qval
GO:0034613	cellular protein localization	1391	1340	1304.62	5.2e-06	0.0135047
GO:0051641	cellular localization	1970	1889	1847.66	5.3e-06	0.0135047
GO:0070727	cellular macromolecule localization	1400	1348	1313.06	7.3e-06	0.0135047
GO:0006996	organelle organization	2892	2758	2712.41	1.6e-05	0.0218396

## Sheet: GO_results.bins_5-10
GO.ID	Term	Annotated	Significant	Expected	classicFisher	qval
GO:0022610	biological adhesion	905	105	56.2	1.2e-10	5.93464e-07
GO:0007155	cell adhesion	902	104	56.01	2.1e-10	5.93464e-07
GO:0006954	inflammatory response	388	50	24.09	6e-07	0.00108599
GO:0044700	single organism signaling	3936	303	244.43	1.1e-06	0.00108599
GO:0022409	positive regulation of cell-cell adhesio...	166	28	10.31	1.1e-06	0.00108599
GO:0007154	cell communication	3954	304	245.54	1.2e-06	0.00108599
GO:0023052	signaling	3946	303	245.05	1.4e-06	0.0011261
GO:0007166	cell surface receptor signaling pathway	1830	159	113.64	2.4e-06	0.00166671
GO:0007165	signal transduction	3626	280	225.17	3.3e-06	0.00206157
GO:0002460	adaptive immune response based on somati...	153	25	9.5	7.5e-06	0.00401949
GO:0098609	cell-cell adhesion	519	58	32.23	8e-06	0.00401949
GO:0045785	positive regulation of cell adhesion	271	36	16.83	1.2e-05	0.00475564
GO:0022612	gland morphogenesis	93	18	5.78	1.3e-05	0.00475564
GO:0002250	adaptive immune response	209	30	12.98	1.4e-05	0.00475564
GO:0044707	single-multicellular organism process	4010	301	249.02	1.4e-05	0.00475564
GO:0002521	leukocyte differentiation	329	41	20.43	1.4e-05	0.00475564
GO:1903039	positive regulation of leukocyte cell-ce...	149	24	9.25	1.5e-05	0.00475564
GO:0050896	response to stimulus	5367	386	333.29	1.7e-05	0.00509653
GO:0006952	defense response	875	85	54.34	1.7e-05	0.00509653
GO:0022407	regulation of cell-cell adhesion	266	35	16.52	1.9e-05	0.00527031
GO:0050870	positive regulation of T cell activation	142	23	8.82	2e-05	0.00527031
GO:1903037	regulation of leukocyte cell-cell adhesi...	214	30	13.29	2.2e-05	0.00559952
GO:0050863	regulation of T cell activation	204	29	12.67	2.3e-05	0.00560965
GO:0002526	acute inflammatory response	73	15	4.53	3.3e-05	0.0077311
GO:0002822	regulation of adaptive immune response b...	82	16	5.09	3.6e-05	0.00799489
GO:0032736	positive regulation of interleukin-13 pr...	12	6	0.75	3.8e-05	0.00799489
GO:0002694	regulation of leukocyte activation	310	38	19.25	4.2e-05	0.00850657
GO:0002819	regulation of adaptive immune response	92	17	5.71	4.3e-05	0.00850657
GO:0001775	cell activation	924	87	57.38	4.5e-05	0.00850657
GO:0051240	positive regulation of multicellular org...	1022	94	63.47	5.3e-05	0.00962063
GO:1902105	regulation of leukocyte differentiation	161	24	10	5.4e-05	0.00962063
GO:0007159	leukocyte cell-cell adhesion	236	31	14.66	5.9e-05	0.0100706
GO:0002709	regulation of T cell mediated immunity	37	10	2.3	6e-05	0.0100706
GO:0002706	regulation of lymphocyte mediated immuni...	77	15	4.78	6.4e-05	0.0104993
GO:0002449	lymphocyte mediated immunity	143	22	8.88	6.7e-05	0.0106718
GO:0002697	regulation of immune effector process	228	30	14.16	7.5e-05	0.0114681
GO:0001816	cytokine production	463	50	28.75	8.3e-05	0.012422
GO:0048584	positive regulation of response to stimu...	1425	122	88.49	9.5e-05	0.013756
GO:0007186	G-protein coupled receptor signaling pat...	381	43	23.66	9.7e-05	0.013756
GO:0002376	immune system process	1797	148	111.59	0.0001	0.0140414
GO:0006955	immune response	1192	105	74.02	0.00011	0.0140414
GO:0032616	interleukin-13 production	14	6	0.87	0.00011	0.0140414
GO:0032656	regulation of interleukin-13 production	14	6	0.87	0.00011	0.0140414
GO:0050865	regulation of cell activation	336	39	20.87	0.00011	0.0140414
GO:0032501	multicellular organismal process	4312	314	267.77	0.00012	0.0140414
GO:0098602	single organism cell adhesion	457	49	28.38	0.00012	0.0140414
GO:0051249	regulation of lymphocyte activation	268	33	16.64	0.00012	0.0145013
GO:0016337	single organismal cell-cell adhesion	410	45	25.46	0.00013	0.0149035
GO:0046649	lymphocyte activation	436	47	27.08	0.00014	0.0159723
GO:0001817	regulation of cytokine production	413	45	25.65	0.00015	0.0169362
GO:0030155	regulation of cell adhesion	463	49	28.75	0.00016	0.017411
GO:0032754	positive regulation of interleukin-5 pro...	10	5	0.62	0.00018	0.0187988
GO:0050851	antigen receptor-mediated signaling path...	154	22	9.56	0.00021	0.0214363
GO:0048732	gland development	311	36	19.31	0.00022	0.0221288
GO:0002718	regulation of cytokine production involv...	43	10	2.67	0.00024	0.0237025
GO:0050852	T cell receptor signaling pathway	135	20	8.38	0.00024	0.0238055
GO:0051716	cellular response to stimulus	4494	323	279.08	0.00025	0.0245219
GO:0032753	positive regulation of interleukin-4 pro...	16	6	0.99	0.00026	0.0250336
GO:0002703	regulation of leukocyte mediated immunit...	106	17	6.58	0.00027	0.0250336
GO:0031295	T cell costimulation	52	11	3.23	0.00028	0.026182
GO:0048518	positive regulation of biological proces...	3766	276	233.87	0.0003	0.0268837
GO:0002726	positive regulation of T cell cytokine p...	11	5	0.68	0.00031	0.0269959
GO:0002830	positive regulation of type 2 immune res...	11	5	0.68	0.00031	0.0269959
GO:0048583	regulation of response to stimulus	2593	199	161.02	0.00031	0.0270791
GO:0051239	regulation of multicellular organismal p...	1855	149	115.2	0.00032	0.0272283
GO:0030098	lymphocyte differentiation	225	28	13.97	0.00033	0.0276961
GO:0002824	positive regulation of adaptive immune r...	53	11	3.29	0.00034	0.0276961
GO:0045321	leukocyte activation	817	75	50.74	0.00034	0.0276961
GO:0042092	type 2 immune response	23	7	1.43	0.00035	0.0282688
GO:0051251	positive regulation of lymphocyte activa...	182	24	11.3	0.00037	0.0292026
GO:0031294	lymphocyte costimulation	54	11	3.35	0.0004	0.0313049
GO:0032101	regulation of response to external stimu...	445	46	27.63	0.00043	0.033052
GO:0042110	T cell activation	311	35	19.31	0.00045	0.034016
GO:0003008	system process	920	82	57.13	0.00046	0.0341247
GO:0002820	negative regulation of adaptive immune r...	24	7	1.49	0.00047	0.0347686
GO:0002696	positive regulation of leukocyte activat...	197	25	12.23	0.00051	0.0368372
GO:0042127	regulation of cell proliferation	1090	94	67.69	0.00053	0.0382445
GO:0002828	regulation of type 2 immune response	18	6	1.12	0.00055	0.0387947
GO:1902107	positive regulation of leukocyte differe...	93	15	5.78	0.00057	0.0396922
GO:0001503	ossification	280	32	17.39	0.0006	0.0412505
GO:1903706	regulation of hemopoiesis	222	27	13.79	0.0006	0.0412637
GO:0030323	respiratory tube development	145	20	9	0.00062	0.042133
GO:0002456	T cell mediated immunity	57	11	3.54	0.00065	0.0430368
GO:0002821	positive regulation of adaptive immune r...	57	11	3.54	0.00065	0.0430368
GO:0003009	skeletal muscle contraction	19	6	1.18	0.00076	0.0484987
GO:0032673	regulation of interleukin-4 production	19	6	1.18	0.00076	0.0484987
GO:0032634	interleukin-5 production	13	5	0.81	0.00077	0.0484987
GO:0032674	regulation of interleukin-5 production	13	5	0.81	0.00077	0.0484987
GO:0050778	positive regulation of immune response	445	45	27.63	0.00079	0.0491537
