# Supplementary material for: FOCS: a novel method for analyzing enhancer and gene activity patterns infers an extensive enhancer–promoter map
Source: Genome Biol. 2018 May 1;19:56. doi: 10.1186/s13059-018-1432-2 (PMC5930446; doi:10.1186/s13059-018-1432-2)
Supplement: Supplementary file 3 — Tables S5–S6 GRO-seq and ChIA-PET samples. (XLSX 25 kb) [file 13059_2018_1432_MOESM3_ESM.xlsx]

## Sheet: S5 GRO-seq samples
ID	Cell line	Treated with	Sample accessions	GEO dataset	SRAs
1	HCT116	DMSO (10uM) for 0.5hr, wt	GSM1366021	GSE53964	SRR1224573
2	HCT116	Nutlin3a (10uM) for 0.5hr, wt	GSM1366022	GSE53964	SRR1224574
3	HCT116	DMSO (10uM) for 1hr, control genotype, rep1	GSM1304424	GSE53964	SRR1105736,SRR1105737
4	HCT116	Nutlin3a (10uM) for 1hr, control genotype, rep1	GSM1304425	GSE53964	SRR1105738,SRR1105739
5	HCT116	DMSO (10uM) for 1hr	GSM1304426	GSE53964	SRR1105740
6	HCT116	Nutlin3a (10uM) for 1hr	GSM1304427	GSE53964	SRR1105741
7	HCT116	Akti-1/2 treated	GSM1847255	GSE71898	SRR2153512
8	HCT116	Akti-1/2 treated	GSM1847256	GSE71898	SRR2153513
9	HCT116	DMSO treated	GSM1847257	GSE71898	SRR2153514
10	HCT116	DMSO treated	GSM1847258	GSE71898	SRR2153515
11	HCT116	Scramble shRNA	GSM1727121	GSE70408	SRR2084588,SRR2084589,SRR2084590,SRR2084591
12	HCT116	PAF1 shRNA #1	GSM1727119	GSE70408	SRR2084580,SRR2084581,SRR2084582
13	HCT116	Scramble shRNA	GSM1727120	GSE70408	SRR2084584,SRR2084585,SRR2084586,SRR2084587
14	HCT116	PAF1 shRNA #1	GSM1727118	GSE70408	SRR2084576,SRR2084577,SRR2084578,SRR2084579
15	HCT116	DMSO	GSM1124062	GSE38140	SRR828695,SRR828696,SRR828729
16	MCF7	control, rep1	GSM1422215	GSE53499	SRR1501091
17	MCF7	control, rep2	GSM1422216	GSE53499	SRR1501092
18	MCF7	Nutlin3a (8uM) for 16hr, rep1	GSM1422217	GSE53499	SRR1501093
19	MCF7	Nutlin3a (8uM) for 16hr, rep2	GSM1422218	GSE53499	SRR1501094
20	MCF7	rep1,100nM E2 1hr treatment	GSM1115995	GSE45822	SRR816998
21	MCF7	rep2, 100nM E2 1hr treatment	GSM1115996	GSE45822	SRR816999
22	MCF7	rep1, EtOH 1hr treatment, control	GSM1115997	GSE45822	SRR817000
23	MCF7	rep2, EtOH 1hr treatment, control	GSM1115998	GSE45822	SRR817001
24	MCF7	1hr treatment with 100nM E2	GSM1115999	GSE45822	SRR817002
25	MCF7	1hr treatment with ethanol	GSM1116000	GSE45822	SRR817003
26	MCF7	untreated,Re-Sequenced GSM678535 to greater depth	GSM1067410,GSM678535	GSE43835;GSE27463	SRR653421,SRR497904,SRR497905,SRR497906
27	MCF7	untreated,Re-Sequenced GSM678536 to greater depth	GSM1067411,GSM678536	GSE43835;GSE27463	SRR653422,SRR497907,SRR497908,SRR497909,SRR497910
28	MCF7	treated for 10 minutes with E2,Re-Sequenced GSM678537 to greater depth	GSM1067412,GSM678537	GSE43835;GSE27463	SRR653423,SRR497911
29	MCF7	treated for 10 minutes with E2,Re-Sequenced GSM678538 to greater depth	GSM1067413,GSM678538	GSE43835;GSE27463	SRR653424,SRR497912,SRR497913
30	MCF7	treated for 40 minutes with E2,Re-Sequenced GSM678539 to greater depth	GSM1067414,GSM678539	GSE43835;GSE27463	SRR653425,SRR497914,SRR497915,SRR497916
31	MCF7	treated for 40 minutes with E2,Re-Sequenced GSM678540 to greater depth	GSM1067415,GSM678540	GSE43835;GSE27463	SRR653426,SRR497917,SRR497918,SRR497919,SRR497920
32	MCF7	treated for 160 minutes with 100 nM E2,rep1	GSM678541	GSE27463	SRR497921
33	MCF7	treated for 160 minutes with 100 nM E2,rep2	GSM678542	GSE27463	SRR497922,SRR497923
34	MCF7	Akti-1/2 treated	GSM1847251	GSE71898	SRR2153508
35	MCF7	Akti-1/2 treated	GSM1847252	GSE71898	SRR2153509
36	MCF7	DMSO treated	GSM1847253	GSE71898	SRR2153510
37	MCF7	DMSO treated	GSM1847254	GSE71898	SRR2153511
38	MCF7	GRO-seq in vehicle treated MCF7 cells with shRNA-mediated knockdown of Luciferase as a control	GSM1911184	GSE74142	SRR2724029
39	MCF7	GRO-seq in vehicle treated MCF7 cells with shRNA-mediated knockdown of Luciferase as a control	GSM1911185	GSE74142	SRR2724030
40	MCF7	GRO-seq in vehicle treated MCF7 cells with shRNA-mediated knockdown of PARP-1	GSM1911186	GSE74142	SRR2724031
41	MCF7	GRO-seq in vehicle treated MCF7 cells with shRNA-mediated knockdown of PARP-1	GSM1911187	GSE74142	SRR2724032
42	MCF7	GRO-seq in MCF7 cells with shRNA-mediated knockdown of Luciferase as a control with 1 hour 1 ֲµM PJ34 Treatment	GSM2151684	GSE74142	SRR3500459
43	MCF7	cells were transfected with siCTL, after 1hr treatment with ethanol	GSM1523191	GSE62228	SRR1609863
44	MCF7	cells were transfected with siCTL, after 1hr treatment with 100nM E2	GSM1523192	GSE62228	SRR1609864
45	MCF7	cells were transfected with siNCAPG, after 1hr treatment with ethanol	GSM1523193	GSE62228	SRR1609865
46	MCF7	cells were transfected with siNCAPG, after 1hr treatment with 100nM E2	GSM1523194	GSE62228	SRR1609866
47	MCF7	cells were transfected with siCTL, after 1hr treatment with ethanol	GSM1523195	GSE62228	SRR1609867
48	MCF7	cells were transfected with siCTL, after 1hr treatment with 100nM E2	GSM1523196	GSE62228	SRR1609868
49	MCF7	cells were transfected with siNCAPD3, after 1hr treatment with ethanol	GSM1523197	GSE62228	SRR1609869
50	MCF7	cells were transfected with siNCAPD3, after 1hr treatment with 100nM E2	GSM1523198	GSE62228	SRR1609870
51	MCF7	Vehicle for 40min	GSM1438934	GSE59531	SRR1519032
52	MCF7	Vehicle for 40min	GSM1438935	GSE59531	SRR1519033
53	MCF7	Vehicle for 40min	GSM1438936	GSE59531	SRR1519034
54	MCF7	100 nM 17ֳ-estradiol (E2) for 40min	GSM1438937	GSE59531	SRR1519035
55	MCF7	100 nM 17ֳ-estradiol (E2) for 40min	GSM1438938	GSE59531	SRR1519036
56	MCF7	100 nM 17ֳ-estradiol (E2) for 40min	GSM1438939	GSE59531	SRR1519037
57	MCF7	25 ng/mL TNFa for 40min	GSM1438940	GSE59531	SRR1519038
58	MCF7	25 ng/mL TNFa for 40min	GSM1438941	GSE59531	SRR1519039
59	MCF7	25 ng/mL TNFa for 40min	GSM1438942	GSE59531	SRR1519040
60	MCF7	100 nM 17ֳ-estradiol + 25 ng/mL TNFa for 40min	GSM1438943	GSE59531	SRR1519041
61	MCF7	100 nM 17ֳ-estradiol + 25 ng/mL TNFa for 40min	GSM1438944	GSE59531	SRR1519042
62	MCF7	100 nM 17ֳ-estradiol + 25 ng/mL TNFa for 40min	GSM1438945	GSE59531	SRR1519043
63	MCF7	siCTL, 1hr treatment with vehicle control	GSM1470027	GSE60271	SRR1542320
64	MCF7	siCTL, 1hr treatment with 100nM E2	GSM1470028	GSE60271	SRR1542321
65	MCF7	siGATA3, 1hr treatment with vehicle control	GSM1470029	GSE60271	SRR1542322
66	MCF7	siGATA3, 1hr treatment with 100nM E2	GSM1470030	GSE60271	SRR1542323
67	MCF7	shCTL, 1hr treatment with vehicle control	GSM1470031	GSE60271	SRR1542324
68	MCF7	shCTL, 1hr treatment with 1ֲµM RA	GSM1470032	GSE60271	SRR1542325
69	MCF7	shCTL, 1hr treatment with 100nM E2	GSM1470033	GSE60271	SRR1542326
70	MCF7	shRARs, 1hr treatment with vehicle control	GSM1470034	GSE60271	SRR1542327
71	MCF7	shRARs, 1hr treatment with 1ֲµM RA	GSM1470035	GSE60271	SRR1542328
72	MCF7	shRARs, 1hr treatment with 100nM E2	GSM1470036	GSE60271	SRR1542329
73	MCF7	shCTL, 1hr treatment with vehicle control	GSM1470037	GSE60271	SRR1542330
74	MCF7	shCTL, 1hr treatment with 100nM E2	GSM1470038	GSE60271	SRR1542331
75	MCF7	shAP2g, 1hr treatment with vehicle control	GSM1470039	GSE60271	SRR1542332
76	MCF7	shAP2g, 1hr treatment with 100nM E2	GSM1470040	GSE60271	SRR1542333
77	MCF7	none	GSM1014637	GSE41324	SRR579299,SRR579300,SRR579301,SRR579302,SRR579303,SRR579304,SRR579305,SRR579306,SRR579307,SRR579308,SRR579309
78	MCF7	none	GSM1014638	GSE41324	SRR579310,SRR579311,SRR579312,SRR579313,SRR579314,SRR579315,SRR579316,SRR579317,SRR579318
79	MCF7	E2 100 nM, 0min	GSM1014639	GSE41324	SRR579319,SRR579320,SRR579321,SRR579322,SRR579323
80	MCF7	E2 100 nM, 10min	GSM1014640	GSE41324	SRR579324,SRR579325,SRR579326,SRR579327,SRR579328,SRR579329,SRR579330,SRR579331,SRR579332,SRR579333,SRR579334
81	MCF7	E2 100 nM, 10min	GSM1014641	GSE41324	SRR579335,SRR579336,SRR579337,SRR579338,SRR579339,SRR579340,SRR579341
82	MCF7	E2 100 nM, 10min	GSM1014642	GSE41324	SRR579342,SRR579343,SRR579344,SRR579345,SRR579346
83	MCF7	E2 100 nM, 25min	GSM1014643	GSE41324	SRR579347,SRR579348,SRR579349,SRR579350,SRR579351,SRR579352
84	MCF7	E2 100 nM, 25min	GSM1014644	GSE41324	SRR579353,SRR579354,SRR579355,SRR579356,SRR579357,SRR579358,SRR579359
85	MCF7	E2 100 nM, 40min	GSM1014645	GSE41324	SRR579360,SRR579361,SRR579362,SRR579363
86	MCF7	E2 100 nM, 40min	GSM1014646	GSE41324	SRR579364,SRR579365,SRR579366,SRR579367,SRR579368,SRR579369
87	MCF7	E2 100 nM, 40min	GSM1014647	GSE41324	SRR579370,SRR579371,SRR579372,SRR579373,SRR579374,SRR579375,SRR579376,SRR579377,SRR579378
88	A375	DMSO	GSM1382433	GSE57430	SRR1275489
89	A375	DMSO	GSM1382434	GSE57430	SRR1275490
90	A375	25 µM Leflunomide	GSM1382435	GSE57430	SRR1275491
91	A375	25 µM Leflunomide	GSM1382436	GSE57430	SRR1275492
92	A375	25 µM A771726	GSM1382437	GSE57430	SRR1275493
93	A375	25 µM A771726	GSM1382438	GSE57430	SRR1275494
94	U2OS	control	GSM1634453	GSE66928	SRR1916552
95	U2OS	Myc activation (5 hr)	GSM1634454	GSE66928	SRR1916553
96	U2OS	control	GSM1634455	GSE66928	SRR1916554
97	U2OS	Myc activation (5 hr)	GSM1634456	GSE66928	SRR1916555
98	K562	control (37 degree C)	GSM1622612	GSE66448	SRR1823901
99	K562	control (37 degree C)	GSM1622613	GSE66448	SRR1823902
100	K562	heat shock (30min at 43 degree C)	GSM1622614	GSE66448	SRR1823903
101	K562	heat shock (30min at 43 degree C)	GSM1622615	GSE66448	SRR1823904
102	K562	none	GSM1480325	GSE60454	SRR1552484
103	hESC	untreated	GSM1579367	GSE64758	SRR1745515
104	hESC	untreated	GSM1579368	GSE64758	SRR1745516
105	hESC	Wnt3a 6h	GSM1579369	GSE64758	SRR1745517
106	hESC	Wnt3a 6h	GSM1579370	GSE64758	SRR1745518
107	hESC	Wnt3a+Activin A (WA) 6h	GSM1579371	GSE64758	SRR1745519
108	hESC	Wnt3a+Activin A (WA) 6h	GSM1579372	GSE64758	SRR1745520
109	hESC	Activin A 6h	GSM1579373	GSE64758	SRR1745521
110	hESC	none	GSM1006728	GSE41009	SRR574824,SRR574825,SRR574826
111	hESC	RPMI, 0hr	GSM1006729	GSE41009	SRR574827,SRR574828
112	hESC	Activin 50ng/ml, 1hr	GSM1006730	GSE41009	SRR574829,SRR574830
113	hESC	Activin 50ng/ml, 48hr	GSM1006731	GSE41009	SRR574831
114	Nalm6_pre_B_ALL	Nalm6 pre-B-ALL cell line with inducible LUC construct, 24hr	GSM1648604	GSE67519	SRR1950491,SRR1950492
115	Nalm6_pre_B_ALL	Nalm6 pre-B-ALL cell line with inducible LUC construct, 24hr	GSM1648605	GSE67519	SRR1950493,SRR1950494
116	Nalm6_pre_B_ALL	Nalm6 pre-B-ALL cell line with inducible TEL-AML1 construct, 0hr	GSM1648606	GSE67519	SRR1950495,SRR1950496
117	Nalm6_pre_B_ALL	Nalm6 pre-B-ALL cell line with inducible TEL-AML1 construct, 0hr	GSM1648607	GSE67519	SRR1950497,SRR1950498
118	Nalm6_pre_B_ALL	Nalm6 pre-B-ALL cell line with inducible TEL-AML1 construct, 4hr	GSM1648608	GSE67519	SRR1950499,SRR1950500
119	Nalm6_pre_B_ALL	Nalm6 pre-B-ALL cell line with inducible TEL-AML1 construct, 4hr	GSM1648609	GSE67519	SRR1950501,SRR1950502
120	Nalm6_pre_B_ALL	Nalm6 pre-B-ALL cell line with inducible TEL-AML1 construct, 12hr	GSM1648610	GSE67519	SRR1950503,SRR1950504
121	Nalm6_pre_B_ALL	Nalm6 pre-B-ALL cell line with inducible TEL-AML1 construct, 12hr	GSM1648611	GSE67519	SRR1950505,SRR1950506
122	Nalm6_pre_B_ALL	Nalm6 pre-B-ALL cell line with inducible TEL-AML1 construct, 24hr	GSM1648612	GSE67519	SRR1950507,SRR1950508
123	Nalm6_pre_B_ALL	Nalm6 pre-B-ALL cell line with inducible TEL-AML1 construct, 24hr	GSM1648613	GSE67519	SRR1950509,SRR1950510
124	Nalm6_pre_B_ALL	Nalm6 pre-B-ALL cell line with inducible TEL-AML1-mut (dna-binding deficient) construct, 24hr	GSM1648614	GSE67519	SRR1950511,SRR1950512
125	Nalm6_pre_B_ALL	Nalm6 pre-B-ALL cell line with inducible TEL-AML1-mut (dna-binding deficient) construct, 24hr	GSM1648615	GSE67519	SRR1950513,SRR1950514
126	A549	control siRNAs	GSM1278354	GSE52935	SRR1041870
127	A549	control siRNAs	GSM1278355	GSE52935	SRR1041871
128	A549	siSetx	GSM1278356	GSE52935	SRR1041872
129	A549	siSetx	GSM1278357	GSE52935	SRR1041873
130	A549	none (uninfected)	GSM874647	GSE35774	SRR408117
131	A549	Flag-NS1 virus, 12hr wt	GSM874648	GSE35774	SRR408118
132	A549	Flag-delta PAF virus, 12hr	GSM874649	GSE35774	SRR408119
133	Ramos_cell_line	none	GSM1524923	GSE62296	SRR1611840
134	GM12878	none	GSM1480326	GSE60454	SRR1552485
135	GM12004	none	GSM980644	GSE39878	SRR531824
136	GM12750	none	GSM980645	GSE39878	SRR531825
137	LNCaP	GRO-seq, siControl, 1h treatment with vehicle	GSM1543777	GSE63202	SRR1648886
138	LNCaP	GRO-seq, siControl, 1h treatment with 100 nM DHT	GSM1543778	GSE63202	SRR1648887
139	LNCaP	GRO-seq, siTOP1, 1h treatment with vehicle	GSM1543779	GSE63202	SRR1648888
140	LNCaP	GRO-seq, siTOP1, 1h treatment with 100 nM DHT	GSM1543780	GSE63202	SRR1648889
141	LNCaP	GRO-seq, siControl, 1h treatment with vehicle	GSM1543781	GSE63202	SRR1648890
142	LNCaP	GRO-seq, siControl, 1h treatment with 100 nM DHT	GSM1543782	GSE63202	SRR1648891
143	LNCaP	GRO-seq, siMRE11, 1h treatment with vehicle	GSM1543783	GSE63202	SRR1648892
144	LNCaP	GRO-seq, siMRE11, 1h treatment with 100 nM DHT	GSM1543784	GSE63202	SRR1648893
145	LNCaP	GRO-seq, siNKX3.1, 1h treatment with vehicle	GSM1543785	GSE63202	SRR1648894
146	LNCaP	GRO-seq, siNKX3.1, 1h treatment with 100 nM DHT	GSM1543786	GSE63202	SRR1648895
147	LNCaP	GRO-seq, siControl, 1h treatment with vehicle	GSM1543787	GSE63202	SRR1648896,SRR1648897
148	LNCaP	GRO-seq, siControl, 1h treatment with 100 nM DHT	GSM1543788	GSE63202	SRR1648898,SRR1648899
149	LNCaP	GRO-seq, siMRE11, 1h treatment with vehicle	GSM1543789	GSE63202	SRR1648900
150	LNCaP	GRO-seq, siMRE11, 1h treatment with 100 nM DHT	GSM1543790	GSE63202	SRR1648901
151	LNCaP	GRO-seq, siControl, 1h treatment with vehicle	GSM1543796	GSE63202	SRR1648909
152	LNCaP	GRO-seq, siControl, 1h treatment with 100 nM DHT	GSM1543797	GSE63202	SRR1648910
153	LNCaP	GRO-seq, siTOP1, 1h treatment with vehicle	GSM1543798	GSE63202	SRR1648911
154	LNCaP	GRO-seq, siTOP1, 1h treatment with 100 nM DHT	GSM1543799	GSE63202	SRR1648912
155	LNCaP	DHT	GSM1348226	GSE55903	SRR1192053
156	LNCaP	vehicle only	GSM1348227	GSE55903	SRR1192054
157	LNCaP	SD70 + DHT	GSM1348228	GSE55903	SRR1192055
158	LNCaP	SD70	GSM1348229	GSE55903	SRR1192056
159	LNCaP	siCTL	GSM1159899	GSE47806	SRR892025
160	LNCaP	siPCGEM1	GSM1159900	GSE47806	SRR892026
161	LNCaP	siPRNCR1	GSM1159901	GSE47806	SRR892027
162	LNCaP	siCTL,100 nM DHT	GSM1159902	GSE47806	SRR892028
163	LNCaP	siPCGEM1,100 nM DHT	GSM1159903	GSE47806	SRR892029
164	LNCaP	siPRNCR1,100 nM DHT	GSM1159904	GSE47806	SRR892030
165	LNCaP	siCTL	GSM1159895	GSE47805	SRR892016
166	LNCaP	siCTL,100 nM DHT	GSM1159896	GSE47805	SRR892017
167	LNCaP	siPYGO2	GSM1159897	GSE47805	SRR892018
168	LNCaP	siPYGO2,100 nM DHT	GSM1159898	GSE47805	SRR892019
169	LNCaP	siCTRL (1027280),vehicle	GSM686948	GSE27823	SRR122339
170	LNCaP	siCTRL (1027280), DHT	GSM686949	GSE27823	SRR122340
171	LNCaP	siFoxA1 (M-010319), DHT	GSM686950	GSE27823	SRR122341
172	HEK293	doxycycline induced, a-amanitin (2.5 mg/ml) 42 hr	GSM1553207	GSE63375	SRR1661564
173	HEK293	DRB (100 mM) 3hr	GSM1553208	GSE63375	SRR1661565
174	HEK293	DRB washout t=10min.	GSM1553209	GSE63375	SRR1661566
175	HEK293	DRB washout t=20min.	GSM1553210	GSE63375	SRR1661567
176	HEK293	doxycycline induced, a-amanitin (2.5 mg/ml) 42 hr	GSM1553211	GSE63375	SRR1661568
177	HEK293	DRB (100 mM) 3hr	GSM1553212	GSE63375	SRR1661569
178	HEK293	DRB washout t=10min.	GSM1553213	GSE63375	SRR1661570
179	HEK293	DRB washout t=20min.	GSM1553214	GSE63375	SRR1661571
180	HEK293	doxycycline induced, a-amanitin (2.5 mg/ml) 42 hr	GSM1553215	GSE63375	SRR1661572
181	HEK293	DRB (100 mM) 3hr	GSM1553216	GSE63375	SRR1661573
182	HEK293	DRB washout t=10min.	GSM1553217	GSE63375	SRR1661574
183	HEK293	DRB washout t=20min.	GSM1553218	GSE63375	SRR1661575
184	HEK293	doxycycline induced, a-amanitin (2.5 mg/ml) 42 hr	GSM1553219	GSE63375	SRR1661576
185	HEK293	DRB (100 mM) 3hr	GSM1553220	GSE63375	SRR1661577
186	HEK293	DRB washout t=10min.	GSM1553221	GSE63375	SRR1661578
187	HEK293	DRB washout t=20min.	GSM1553222	GSE63375	SRR1661579
188	HEK293T	siCTL	GSM1249869	GSE51633	SRR3317155
189	HEK293T	siJMJD6-1	GSM1249870	GSE51633	SRR3317156
190	HEK293T	siJMJD6-2	GSM1249871	GSE51633	SRR3317157
191	HEK293T	siBrd4-1	GSM1249872	GSE51633	SRR3317158
192	HEK293T	siBrd4-2	GSM1249873	GSE51633	SRR3317159
193	HEK293T	siCTL	GSM1249874	GSE51633	SRR3317160
194	HEK293T	siJMJD6-1	GSM1249875	GSE51633	SRR3317161
195	HEK293T	siJMJD6-2	GSM1249876	GSE51633	SRR3317162
196	HEK293T	siBrd4-1	GSM1249877	GSE51633	SRR3317163
197	HEK293T	siBrd4-2	GSM1249878	GSE51633	SRR3317164
198	HUVEC	Notx-2h-rep1	GSM1273483	GSE52642	SRR1035898
199	HUVEC	VEGFA-2h-rep1	GSM1273484	GSE52642	SRR1035899
200	HUVEC	Notx-2h-rep2	GSM1412749	GSE52642	SRR1406747
201	HUVEC	VEGFA-2h-rep2	GSM1412750	GSE52642	SRR1406748
202	HAEC	Notx-2h	GSM1273485	GSE52642	SRR1035900
203	HAEC	VEGFA-2h	GSM1273486	GSE52642	SRR1035901
204	HeLa	CTRL,Nascent RNA was profiled after EGF stimulation in a doxocycline inducible knock-down cell line for INTS11, rep1	GSM1405106	GSE40632	SRR1342250
205	HeLa	DOX,Nascent RNA was profiled after EGF stimulation in a doxocycline inducible knock-down cell line for INTS11, rep1	GSM1405107	GSE40632	SRR1342251
206	HeLa	CTRL,Nascent RNA was profiled after EGF stimulation in a doxocycline inducible knock-down cell line for INTS11, rep2	GSM1405108	GSE40632	SRR1342252
207	HeLa	DOX,Nascent RNA was profiled after EGF stimulation in a doxocycline inducible knock-down cell line for INTS11, rep2	GSM1405109	GSE40632	SRR1342253
208	HeLa	none	GSM1518913	GSE62046	SRR1596500
209	HeLa	none	GSM1518914	GSE62046	SRR1596501
210	AC16	DMSO, TNFa, 0m	GSM1240738	GSE51224	SRR1015583
211	AC16	DMSO, TNFa, 0m	GSM1240739	GSE51224	SRR1015584
212	AC16	TNFa 25 ng/ml, 10m	GSM1240740	GSE51224	SRR1015585
213	AC16	TNFa 25 ng/ml, 10m	GSM1240741	GSE51224	SRR1015586
214	AC16	TNFa 25 ng/ml, 30m	GSM1240742	GSE51224	SRR1015587
215	AC16	TNFa 25 ng/ml, 30m	GSM1240743	GSE51224	SRR1015588
216	AC16	TNFa 25 ng/ml, 120m	GSM1240744	GSE51224	SRR1015589
217	AC16	TNFa 25 ng/ml, 120m	GSM1240745	GSE51224	SRR1015590
218	AC16	none	GSM1240746	GSE51224	SRR1015591
219	AC16	none	GSM1240747	GSE51224	SRR1015592
220	AC16	a-amanitin 1 μg/ml	GSM1240748	GSE51224	SRR1015593
221	AC16	a-amanitin 1 μg/ml	GSM1240749	GSE51224	SRR1015594
222	AC16	none	GSM1014631	GSE41323	SRR579293
223	AC16	none	GSM1014632	GSE41323	SRR579294
224	AC16	TNFa 25 ng/ml, 10m	GSM1014633	GSE41323	SRR579295
225	AC16	TNFa 25 ng/ml, 10m	GSM1014634	GSE41323	SRR579296
226	AC16	TNFa 25 ng/ml, 30m	GSM1014635	GSE41323	SRR579297
227	AC16	TNFa 25 ng/ml, 30m	GSM1014636	GSE41323	SRR579298
228	IMR90	none	GSM1055806	GSE43070	SRR639050
229	IMR90	TNF-a (10ng/mL) 1hr	GSM1055807	GSE43070	SRR639051
230	Immortalized_human_breast_cancer_cells	Vehicle rep1	GSM1171524	GSE48159	SRR915731
231	Immortalized_human_breast_cancer_cells	Vehicle rep2	GSM1171525	GSE48159	SRR915732
232	Immortalized_human_breast_cancer_cells	10nM E2 rep1	GSM1171526	GSE48159	SRR915733
233	Immortalized_human_breast_cancer_cells	10nM E2 rep2	GSM1171527	GSE48159	SRR915734
234	NTera2_D1	none	GSM1045177	GSE42563	SRR620530
235	NTera2_D1	1 μM atRA, 2 days	GSM1045178	GSE42563	SRR620531
236	VCaP	Ethanol,2h	GSM2235679	GSE84432	SRR3923617
237	VCaP	Ethanol,2h	GSM2235680	GSE84432	SRR3923618
238	VCaP	Ethanol,4h	GSM2262426	GSE84432	SRR4001595
239	VCaP	Ethanol,4h	GSM2262427	GSE84432	SRR4001596
240	VCaP	100nM DHT,4h	GSM2262428	GSE84432	SRR4001597
241	VCaP	100nM DHT,4h	GSM2262429	GSE84432	SRR4001598
242	VCaP	10nM R1881,30min	GSM2235681	GSE84432	SRR3923619
243	VCaP	10nM R1881,30min	GSM2235682	GSE84432	SRR3923620
244	VCaP	10nM R1881,2h	GSM2235683	GSE84432	SRR3923621
245	VCaP	10nM R1881,2h	GSM2235684	GSE84432	SRR3923622

## Sheet: S6 ChIA-PET samples
Cell Type	Antibody	GEO Number	Data Source	Resolution	Reference
K562	RNAP2	GSE33664	Pubmed	8.8kb	1
MCF-7	RNAP2	GSE33664	Pubmed	7.7kb	1
K562	RNAP2	GSE39495	ENCODE (GIS-ruan)	2.4kb	NA
MCF-7	RNAP2	GSE39495	ENCODE (GIS-ruan)	2.4kb	NA
HeLa-S3	RNAP2	GSE39495	ENCODE (GIS-ruan)	0.7kb	NA
HCT116	RNAP2	GSE39495	ENCODE (GIS-ruan)	0.7kb	NA
1)	Li, G., Ruan, X., Auerbach, R.K., et al. (2012) Extensive promoter-centered chromatin interactions provide a topological basis for transcription regulation. Cell, 148, 84-98.
